# Supplementary material for: Optimizing Metabolite Production Using Periodic Oscillations
Source: PLoS Comput Biol. 2014 Jun 5;10(6):e1003658. doi: 10.1371/journal.pcbi.1003658 (PMC4046915; doi:10.1371/journal.pcbi.1003658)
Supplement: Table S1 — Table containing increases in PEP levels obtained by knocking out or overexpressing individual genes. The increase in PEP levels is measured as the ratio of the total PEP produced in the simulated knockout or overexpression over 8 hours divided by the total PEP in the unoptimized system. Individual gene knockouts were simulated by setting the corresponding enzyme level to zero for the course of the simulation. Knockouts of essential genes were not simulated. Over expressions were simulated by setting the enzyme level to 100 times its nominal value for 8 hours. (XLSX) [file pcbi.1003658.s001.xlsx]

## Sheet: Sheet1
Simulations of individual gene knockouts and overexpressions
Simulation	Ratio of PEP levels (relative to unoptimized case)
PEPC KO	1.67
GAPDH OE	1.54
PK KO	1.36
PFK OE	1.31
G6PDH KO	1.27
DAHPS KO	1.2
SER KO	1.18
