# Supplementary material for: Optimizing Metabolite Production Using Periodic Oscillations
Source: PLoS Comput Biol. 2014 Jun 5;10(6):e1003658. doi: 10.1371/journal.pcbi.1003658 (PMC4046915; doi:10.1371/journal.pcbi.1003658)
Supplement: Table S2 — Table containing the optimal enzyme levels for the nine enzyme circuit computed assuming that the levels are constant in time. Enzymes were allowed to vary between the levels of 0 to 20 (except for essential enzymes which varied between 0.25 to 20) in order to maximize PEP production. The PEP levels over the course of this optimization are shown as a long-dashed line in Figure 4B. (XLSX) [file pcbi.1003658.s002.xlsx]

## Sheet: Sheet1
Enzyme levels resulting from steady state optimization of 9 enzyme circuit
	Enzyme level
PFK	5.26827
GAPDH	4.05764
PK	0.000343953
PEPC	0.00362627
RPPK	0.25
SER	0.000512866
SYN1	0.000435112
DAHPS	12.9609
G6PDH	0.000279529
