# Supplementary material for: Optimizing Metabolite Production Using Periodic Oscillations
Source: PLoS Comput Biol. 2014 Jun 5;10(6):e1003658. doi: 10.1371/journal.pcbi.1003658 (PMC4046915; doi:10.1371/journal.pcbi.1003658)
Supplement: Table S3 — Table containing the optimal enzyme levels for the three enzyme circuit assuming the levels are constant in time. A steady state optimization was used to maximize PEP production by varying the levels of each enzyme between 0 and 20 (except for essential enzymes which varied between 0.25 and 20). The PEP produced from this optimization in indicated by a long-dashed line in Figure 5C. (XLSX) [file pcbi.1003658.s003.xlsx]

## Sheet: Sheet1
Enzyme levels resulting from steady state optimization of 3 enzyme circuit
	Enzymes level
PFK	20
GAPDH	20
RPPK	0.25
